# Supplementary material for: Serum Oxidative Status in People with Obesity: Relation to Tissue Losses, Glucose Levels, and Weight Reduction
Source: Antioxidants (Basel). 2023 Oct 27;12(11):1923. doi: 10.3390/antiox12111923 (PMC10669655; doi:10.3390/antiox12111923)
Supplement: Supplementary file 1 [file antioxidants-12-01923-s001.zip]

Archive with 1 entries (1 files):
- antioxidants-2670485-supplementary.pdf
